# Supplementary material for: High-throughput analysis of Yersinia pseudotuberculosis gene essentiality in optimised in vitro conditions, and implications for the speciation of Yersinia pestis
Source: BMC Microbiol. 2018 May 31;18:46. doi: 10.1186/s12866-018-1189-5 (PMC5984423; doi:10.1186/s12866-018-1189-5)
Supplement: Supplementary file 1 — Table S1. Essential Genes List Y. pseudotuberculosis IP32953 in BAB Liquid Culture 28°C. The essential genes under defined in vitro conditions were calculated from raw sequencing data (see Methods) and listed; note that phage-related ‘essential’ genes are listed separately. (XLSX 32 kb) [file 12866_2018_1189_MOESM1_ESM.xlsx]

## Sheet: Sheet1
Essential Genes List Y. pseudotuberculosis IP32953 in BAB Liquid Culture 28 oC			Phage-Related Genes in Essential Genes List
Gene Name		Predicted Function	Gene Name		Predicted Function
YPTB0018	polA	DNA polymerase A	YPTB1276	YPTB1276	putative bacteriophage protein
YPTB0019	YPTB0019	conserved hypothetical protein	YPTB1277	YPTB1277	putative bacteriophage tail sheath protein
YPTB0044	dut	deoxyuridine 5'-triphosphate nucleotidohydrolase	YPTB1284	YPTB1284	putative bacteriophage protein GP46
YPTB0045	dfp	DNA/pantothenate metabolism flavoprotein	YPTB1705	YPTB1705	putative phage minor tail protein
YPTB0047	rpmB	50S ribosomal protein L28	YPTB1706	YPTB1706	putative prevent host death protein
YPTB0050	coaA	phosphopantetheine adenylyltransferase	YPTB1707	YPTB1707	putative death on curing protein
YPTB0052	kdtA	3-deoxy-D-manno-octulosonic-acid transferase	YPTB1742	YPTB1742	gpE+E' [Enterobacteria phage P2] gb|AAD03292.1| (AF063097) g...
YPTB0074	pfkA	6-phosphofructokinase	YPTB1750	YPTB1750	possible phage-related protein
YPTB0081	tpiA	triosephosphate isomerase	YPTB1752	YPTB1752	O protein [Enterobacteria phage 186] gb|AAC34159.1| (U32222)...
YPTB0101	priA	primosomal protein n	YPTB1754	YPTB1754	putative Orf27; P2 LysB homolog; control of lysis [Ente...
YPTB0126	murI	putative glutamate racemase	YPTB1757	YPTB1757	putative phage-related tail protein
YPTB0163	rep	ATP-dependent DNA helicase Rep	YPTB1770	YPTB1770	putative regulator for prophage CP-933T (E. coli O157:H7)
YPTB0166	trxA	thioredoxin 1	YPTB1771	YPTB1771	CI repressor of phage 186 and others
YPTB0167	rho	transcription termination factor	YPTB1778	YPTB1778	hypothetical
YPTB0174	rffC	putative lipopolysaccharide biosynthesis protein	YPTB1785	YPTB1785	hypothetical protein
YPTB0178	wecF	probable 4-alpha-L-fucosyltransferase	YPTB1788	YPTB1788	hypothetical protein
YPTB0183	hemD	uroporphyrinogen-III synthase	YPTB1790	YPTB1790	putative prophage repressor protein
YPTB0190	dapF	diaminopimelate epimerase	YPTB1791	YPTB1791	hypothetical protein
YPTB0221	ftsY	cell division protein	YPTB1796	YPTB1796	hypothetical protein
YPTB0224	rpoH	RNA polymerase sigma-32 factor	YPTB1797	YPTB1797	hypothetical protein
YPTB0225	YPTB0225	putative acetyltransferase	YPTB1804	YPTB1804	putative holin protein
YPTB0245	YPTB0245	conserved hypothetical protein	YPTB1808	YPTB1808	putative transposase IS100
YPTB0257	aarF	ubiquinone biosynthesis protein	YPTB1817	YPTB1817	conserved hypothetical protein
YPTB0262	hemB	delta-aminolevulinic acid dehydratase	YPTB1820	YPTB1820	putative phage tail fiber assembly protein
YPTB0271	hemG	protoporphyrinogen oxidase	YPTB1828	YPTB1828	bacteriophage hypothetical protein
YPTB0272	murB	UDP-N-acetylenolpyruvoylglucosamine reductase	YPTB1834	ogrK	prophage p2 ogr protein
YPTB0274	coaA	pantothenate kinase	YPTB1839	YPTB1839	possible (AF153829) unknown [Salmonella typhi]
YPTB0278	nusG	transcription antitermination protein	YPTB1840	YPTB1840	putative P2 tail tube protein
YPTB0279	rplK	50S ribosomal protein L11	YPTB1842	YPTB1842	conserved hypothetical protein
YPTB0280	rplA	50S ribosomal protein L1	YPTB1849	YPTB1849	putative O protein [bacterio phage 186] gb|AAC34159.1|...
YPTB0281	rplJ	50S ribosomal protein L10	YPTB1856	YPTB1856	putative R protein bacteriophage 186 gb|AAC34151.1|
YPTB0282	rplL	50S ribosomal protein L7/L12	YPTB1857	YPTB1857	putative major capsid protein [Bacteriophage PhiD5]
YPTB0284	rpoC	DNA-directed RNA polymerase beta chain	YPTB1866	YPTB1866	hypothetical protein
YPTB0294	hemE	uroporphyrinogen decarboxylase	YPTB1872	YPTB1872	putative bacteriophage integrase
YPTB0367	ubiA	4-hydroxybenzoate octaprenyltransferase	YPTB1883	YPTB1883	conserved hypothetical protein
YPTB0370	lexA	LexA repressor	YPTB1891	YPTB1891	weak similarity to Vibrio transposase
YPTB0375	dnaB	replicative DNA helicase	YPTB1899	YPTB1899	phage-related protein
YPTB0376	alr	alanine racemase (biosynthetic)	YPTB1900	YPTB1900	phage-related protein
YPTB0380	ssb	single-strand binding protein	YPTB2455	YPTB2455	putative phage replication protein gene fragment
YPTB0404	groES	10 kDa chaperonin	YPTB2460	YPTB2460	putative capsid portal protein [Enterobacteria phage 18...
YPTB0405	groEL	60 kDa chaperonin	YPTB3129	YPTB3129	Possible phage integrase/recombinase
YPTB0408	efp	elongation factor P	YPTB3131	YPTB3131	Probable bacteriophage Cox protein
YPTB0416	psd	phosphatidylserine decarboxylase proenzyme	YPTB3148	YPTB3148	Conserved hypothetical protein
YPTB0417	YPTB0417	conserved hypothetical protein	YPTB3150	YPTB3150	Hypothetical
YPTB0421	YPTB0421	conserved hypothetical protein	YPTB3152	YPTB3152	hypothetical protein similar to protein 26-phage HP1
YPTB0437	YPTB0437	hypothetical protein	YPTB3159	YPTB3159	Possible bacteriophage protein.
YPTB0438	rpsF	30S ribosomal protein S6
YPTB0439	priB	primosomal replication protein n
YPTB0440	rpsR	30S ribosomal protein S18
YPTB0455	ppa	inorganic pyrophosphatase
YPTB0463	ispB	octaprenyl-diphosphate synthase
YPTB0464	rplU	50S ribosomal protein L21
YPTB0465	rpmA	50S ribosomal protein L27
YPTB0467	YPTB0467	putative GTP-binding protein
YPTB0474	ftsH	cell division protein
YPTB0475	folP	dihydropteroate synthase
YPTB0476	mrsA	probable phosphoglucomutase/phosphomannomutase
YPTB0480	infB	translation initiation factor IF2-2
YPTB0481	rbfA	ribosome-binding factor A
YPTB0483	rspO	30S ribosomal protein S15
YPTB0506	YPTB0506	conserved hypothetical protein
YPTB0529	valS	valine tRNA synthetase
YPTB0533	yjgQ	putative membrane protein
YPTB0543	frwB	PTS system fructose-like IIB component 1
YPTB0573	holD	DNA polymerase III
YPTB0574	rimI	modification of 30S ribosomal subunit protein S18; acetylation of N-terminal alanine
YPTB0612	dnaJ	heat shock protein
YPTB0615	rpsT	30S ribosomal subunit protein S20
YPTB0616	ribF	flavokinase and FAD synthetase (includes: riboflavin kinase and FMN adenyltransferase)
YPTB0617	ileS	isoleucine tRNA synthetase
YPTB0618	lspA	prolipoprotein signal peptidase (SPase II)
YPTB0620	lytB	regulates the activity of guanosine 3'
YPTB0622	dapB	dihydrodipicolinate reductase
YPTB0634	pdxA	NAD-dependent dehydrogenase/carboxylase; pyridoxine phosphate biosynthetic protein PdxJ-PdxA subunit
YPTB0636	imp	organic solvent tolerance
YPTB0680	mraW	S-adenosyl-dependent methyl transferase
YPTB0681	ftsL	cell division protein; ingrowth of wall at septum
YPTB0682	ftsI	division specific transpeptidase
YPTB0683	murE	UDP-N-acetylmuramoylalanyl-D-glutamate 2
YPTB0684	murF	D-alanine:D-alanine-adding enzyme
YPTB0685	mraY	phospho-N-acetylmuramoyl-pentapeptide transferase
YPTB0686	murD	UDP-N-acetylmuramoylalanine-D-glutamate ligase
YPTB0687	ftsW	cell division membrane protein FtsW
YPTB0688	murG	UDP-N-acetylglucosamine:N-acetylmuramyl-(pentapep tide) pyrophosphoryl-undecaprenol N-acetylglucosamine transferase
YPTB0690	ddlB	D-alanine-D-alanine ligase B
YPTB0691	ftsQ	cell division protein; ingrowth of wall at septum
YPTB0692	ftsA	cell division protein FtsA
YPTB0693	ftsZ	tubulin-like GTP-binding protein and GTPase
YPTB0695	YPTB0695	conserved hypothetical protein
YPTB0700	yacG	conserved hypothetical protein
YPTB0702	coaE	conserved hypothetical protein
YPTB0724	yadF	putative carbonic anhydrase
YPTB0742	hemL	glutamate-1-semialdehyde aminotransferase (aminomutase)
YPTB0744	yadR	conserved hypothetical protein
YPTB0754	pyrG	CTP synthetase
YPTB0755	eno	enolase
YPTB0762	YPTB0762	conserved hypothetical protein
YPTB0769	ygbQ	conserved hypothetical protein
YPTB0770	ispD	4-diphosphocytidyl-2C-methyl-D-erythritol synthase
YPTB0777	tnpA	putative transposase-like protein
YPTB0779	rpiB	ribose 5-phosphate isomerase B
YPTB0813	YPTB0813	conserved hypothetical protein
YPTB0823	recA	DNA strand exchange and recombination protein with protease and nuclease activity
YPTB0825	alaS	alanyl-tRNA synthetase
YPTB0826	csrA	carbon storage regulator
YPTB0833	ffh	4.5S-RNP protein (ffh)
YPTB0834	rpsP	30S ribosomal subunit protein S16
YPTB0835	rimM	16S rRNA processing protein
YPTB0836	trmD	tRNA (guanine-7-)-methyltransferase
YPTB0837	rplS	50S ribosomal subunit protein L19
YPTB0844	yfiA	putative sigma 54 modulation protein
YPTB0845	yfiO	putative lipoprotein
YPTB0850	pssA	CDP-diacylglycerol-serine O-phosphatidyltransferase
YPTB0876	YPTB0876	methionine salvage pathway enzyme E-2/E-2'
YPTB0930	secD	preprotein translocase
YPTB0934	ribD	bifunctional pyrimidine deaminase/reductase in pathway of riboflavin synthesis
YPTB0935	ribH	riboflavin synthase
YPTB0939	dxs	1-deoxyxylulose-5-phosphate synthase; flavoprotein
YPTB0940	ispA	geranyltranstransferase (farnesyldiphosphate synthase)
YPTB0942	YPTB0942	hypothetical protein
YPTB0962	hupB	DNA-binding protein HU-beta
YPTB0981	YPTB0981	putative ribosomal protein L36
YPTB0992	dnaX	DNA polymerase III
YPTB0996	adk	adenylate kinase
YPTB0997	hemH	ferrochelatase
YPTB1016	rosB	CPA2 family K+/H+ antiporter
YPTB1028	tesA	putative acyl-CoA thioesterase
YPTB1033	YPTB1033	UDP-2
YPTB1034	ppiB	peptidyl-prolyl cis-trans isomerase B
YPTB1035	cysS	cysteinyl-tRNA synthetase
YPTB1036	YPTB1036	conserved hypothetical protein
YPTB1075	YPTB1075	ABC type sugar transporter with fused ATP-binding domains
YPTB1076	YPTB1076	ABC type sugar transport system permease protein
YPTB1088	cspE	putative cold shock protein
YPTB1096	rodA	rod shape-determining protein
YPTB1099	YPTB1099	conserved hypothetical protein
YPTB1101	holA	DNA polymerase III
YPTB1102	rlpB	rare lipoprotein B precursor
YPTB1103	leuS	leucyl-tRNA synthetase
YPTB1109	cutE	putative apolipoprotein N-acyltransferase
YPTB1121	glnS	glutaminyl-tRNA synthetase
YPTB1125	fldA	flavodoxin 1
YPTB1135	smpB	SsrA-binding protein (small protein B)
YPTB1140	YPTB1140	NAD+ kinase
YPTB1141	GrpE	heat shock protein GrpE
YPTB1153	YPTB1153	conserved hypothetical protein
YPTB1156	tolQ	TolQ colicin import protein
YPTB1157	tolR	TolR colicin import membrane protein
YPTB1158	tolA	TolA colicin import membrane protein
YPTB1159	tolB	TolB colicin import protein
YPTB1160	pal	peptidoglycan-associated lipoprotein Pal
YPTB1175	YPTB1175	conserved hypothetical protein
YPTB1197	betI	TetR-family regulatory protein
YPTB1203	YPTB1203	conserved hypothetical protein
YPTB1242	YPTB1242	hypothetical
YPTB1251	eco	putative ecotin precursor
YPTB1256	gyrA	DNA gyrase subunit A
YPTB1258	rcsB	capsule synthesis two component response regulator component B
YPTB1293	YPTB1293	conserved hypothetical protein
YPTB1297	YPTB1297	conserved hypothetical protein
YPTB1299	rplY	50S ribosomal protein L25
YPTB1328	YPTB1328	putative Mut family protein
YPTB1343	YPTB1343	siderophore/cobalamin ABC transporter
YPTB1395	infA	translation initiation factor IF-1
YPTB1402	lolA	putative outer-membrane lipoproteins carrier protein
YPTB1404	serS	seryl-tRNA synthetase
YPTB1418	ihfB	integration host factor beta-subunit
YPTB1424	YPTB1424	conserved hypothetical protein
YPTB1425	kdsB	putative 3-deoxy-manno-octulosonate cytidylyltransferase
YPTB1428	mukF	putative killing factor protein
YPTB1429	mukE	killing protein suppressor
YPTB1430	mukB	cell division protein
YPTB1447	YPTB1447	hypothetical protein
YPTB1450	fabA	3-hydroxydecanoyl-[acyl-carrier-protein] dehydratase
YPTB1452	YPTB1452	conserved hypothetical protein
YPTB1465	YPTB1465	putative sulfite reductase subunit protein
YPTB1486	YPTB1486	putative membrane protein
YPTB1487	YPTB1487	OmpA family of outer membrane porins
YPTB1488	YPTB1488	conserved hypothetical protein
YPTB1518	YPTB1518	putative LysR-family transcriptional regulatory protein
YPTB1520	folE	GTP cyclohydrolase I
YPTB1534	metG	methionyl-tRNA synthetase
YPTB1558	hisH	amidotransferase
YPTB1574	YPTB1574	putative membrane protein
YPTB1582	YPTB1582	putative polysaccharide deacetylase
YPTB1600	ybtX	putative signal transducer or MFS Superfamily transporter
YPTB1616	YPTB1616	conserved hypothetical protein
YPTB1651	purT	phosphoribosylglycinamide formyltransferase
YPTB1665	flhB	flagellar biosynthetic/export protein FlhB
YPTB1692	fliQ	flagellar biosynthetic protein FliQ
YPTB1694	fliO	possible flagellar protein FliO
YPTB1695	fliN	flagellar motor switch protein FliN
YPTB1898	YPTB1898	hypothetical protein
YPTB1925	YPTB1925	putative transcription regulatory protein
YPTB1927	YPTB1927	probable LysR-family transcriptional regulator
YPTB1939	YPTB1939	High-affinity Fe2+/Pb2+ permease
YPTB1945	YPTB1945	putative thioredoxin
YPTB1946	YPTB1946	putative cytochrome
YPTB1947	tehB	putative tellurite resistance protein
YPTB1954	YPTB1954	hypothetical protein
YPTB1969	YPTB1969	conserved hypothetical protein
YPTB1975	YPTB1975	putative dehydrogenase
YPTB1983	YPTB1983	putative sugar-phosphate isomerase
YPTB1998	ychF	conserved hypothetical protein
YPTB1999	pth	peptidyl-tRNA hydrolase
YPTB2000	YPTB2000	putative membrane protein
YPTB2001	prsA	ribose-phosphate pyrophosphokinase
YPTB2002	ipk	putative 4-diphosphocytidyl-2-C-methyl-D-erythritol kinase
YPTB2003	YPTB2003	putative lipoprotein
YPTB2004	hemA	glutamyl-tRNA reductase
YPTB2005	prfA	peptide chain release factor RF-1
YPTB2007	YPTB2007	putative membrane protein
YPTB2009	kdsA	2-dehydro-3-deoxyphosphooctonate aldolase
YPTB2013	YPTB2013	possible ABC transporter
YPTB2019	YPTB2019	conserved hypothetical protein
YPTB2020	YPTB2020	conserved hypothetical protein
YPTB2021	YPTB2021	putative lipoprotein
YPTB2025	YPTB2025	putative oxidoreductase
YPTB2026	mviN	virulence factor mviN
YPTB2029	argS	arginyl-tRNA synthetase
YPTB2030	YPTB2030	conserved hypothetical protein
YPTB2036	aspS	aspartyl-tRNA synthetase
YPTB2039	ruvC	crossover junction endodeoxyribonuclease
YPTB2050	eda	KHG/KDPG aldolase
YPTB2052	YPTB2052	DMT Superfamily drug efflux pump
YPTB2055	YPTB2055	conserved hypothetical protein
YPTB2059	minE	cell division topological specificity factor
YPTB2062	YPTB2062	conserved hypothetical protein
YPTB2064	YPTB2064	putative fumarylacetoacetate hydrolase family protein
YPTB2065	YPTB2065	conserved hypothetical protein
YPTB2084	YPTB2084	conserved hypothetical protein
YPTB2089	YPTB2089	putative nitroreductase
YPTB2092	YPTB2092	putative exported protein
YPTB2094	xthA	exodeoxyribonuclease III
YPTB2101	hns	DNA-binding protein Hns
YPTB2108	oppD	ABC oligopeptide transporter
YPTB2118	YPTB2118	putative acyl-CoA thioester hydrolase
YPTB2119	ispZ	putative intracellular septation protein
YPTB2122	YPTB2122	hypothetical protein
YPTB2131	YPTB2131	hypothetical protein
YPTB2132	YPTB2132	hypothetical protein
YPTB2135	YPTB2135	putative RNA pseudouridylate synthase-family protein
YPTB2137	YPTB2137	putative short chain dehydrogenase
YPTB2139	YPTB2139	conserved hypothetical protein
YPTB2140	topA	DNA topoisomerase I
YPTB2144	ribA	GTP cyclohydrolase II
YPTB2146	YPTB2146	putative membrane protein
YPTB2147	YPTB2147	conserved hypothetical protein
YPTB2148	YPTB2148	conserved hypothetical protein
YPTB2151	osmB	osmotically inducible lipoprotein B precursor
YPTB2154	mipB	putative transaldolase
YPTB2155	YPTB2155	conserved hypothetical protein
YPTB2157	rnb	exoribonuclease II
YPTB2167	YPTB2167	Electron transport complex subunit A
YPTB2168	YPTB2168	putative membrane protein
YPTB2179	YPTB2179	putative membrane protein
YPTB2198	YPTB2198	(AF335466) unknown [Yersinia pseudotuberculosis]
YPTB2201	YPTB2201	sodium-proton antiporter
YPTB2204	YPTB2204	putative ABC transporter
YPTB2221	ogt	putative methylated-DNA--protein-cysteine methyltransferase
YPTB2223	YPTB2223	putative stress protein
YPTB2224	pntB	NAD(P) transhydrogenase subunit beta
YPTB2228	YPTB2228	APC family arginine/ornithine antiporter
YPTB2237	YPTB2237	acid shock protein
YPTB2242	acpD	acyl carrier protein phosphodiesterase
YPTB2246	YPTB2246	putative lipoprotein
YPTB2263	YPTB2263	conserved hypothetical protein
YPTB2267	pspD	possible phage shock protein
YPTB2269	pspB	phage shock protein B
YPTB2271	pspF	psp operon transcriptional activator
YPTB2275	sapD	ABC peptide transporter
YPTB2283	tyrS	tyrosyl-tRNA synthetase
YPTB2287	slyB	putative lipoprotein
YPTB2289	YPTB2289	putative aldo/keto reductase
YPTB2295	gloA	lactoylglutathione lyase
YPTB2299	sodB	superoxide dismutase [Fe]
YPTB2300	purR	purine nucleotide synthesis repressor
YPTB2301	YPTB2301	LysR-family transcriptional regulatory protein
YPTB2304	ribE	riboflavin synthase alpha chain
YPTB2309	YPTB2309	conserved hypothetical protein
YPTB2324	pmrM	putative membrane protein
YPTB2325	pmrL	putative membrane protein
YPTB2335	ihfA	integration host factor alpha-subunit
YPTB2336	pheT	phenylalanyl-tRNA synthetase beta chain
YPTB2337	pheS	phenylalanyl-tRNA synthetase alpha chain
YPTB2339	rplT	50S ribosomal protein L20
YPTB2340	rpmI	50S ribosomal protein L35
YPTB2341	infC	translation initiation factor IF-3
YPTB2342	thrS	threonyl-tRNA synthetase
YPTB2343	YPTB2343	conserved hypothetical protein
YPTB2354	YPTB2354	conserved hypothetical protein
YPTB2389	YPTB2389	conserved hypothetical protein
YPTB2396	cheZ	chemotaxis protein CheZ
YPTB2397	cheY	chemotaxis protein CheY
YPTB2425	YPTB2425	conserved hypothetical protein
YPTB2436	YPTB2436	conserved hypothetical protein
YPTB2440	lolE	ABC tranporter/lipoprotein releasing system
YPTB2441	lolD	ABC transporter/lipoprotein releasing system
YPTB2442	lolC	ABC transporter/lipoprotein releasing system
YPTB2465	holB	DNA polymerase III
YPTB2466	tmk	thymidylate kinase
YPTB2470	acpP	acyl carrier protein
YPTB2471	fabG	3-oxoacyl-[acyl-carrier protein] reductase
YPTB2472	fabD	malonyl CoA-acyl carrier protein transacylase
YPTB2473	fabH	3-oxoacyl-[acyl-carrier-protein] synthase III
YPTB2483	dinI	DNA-damage-inducible protein I
YPTB2489	YPTB2489	putative membrane protein
YPTB2496	YPTB2496	hypothetical
YPTB2503	YPTB2503	conserved hypothetical protein
YPTB2525	YPTB2525	conserved hypothetical protein
YPTB2526	YPTB2526	conserved hypothetical protein
YPTB2533	YPTB2533	putativeLlysR-family transcriptional regulatory protein
YPTB2537	YPTB2537	ABC transporter
YPTB2549	glnP	ABC glutamine transporter
YPTB2554	YPTB2554	putative exported protein
YPTB2573	YPTB2573	conserved hypothetical protein
YPTB2601	YPTB2601	PTS system
YPTB2611	ubiX	probable 3-octaprenyl-4-hydroxybenzoate carboxy-lyase
YPTB2614	dedD	putative membrane protein
YPTB2615	folC	dihydrofolate synthase / folylpolyglutamate synthase
YPTB2616	accD	acetyl-coenzyme A carboxylase carboxyl transferase subunit beta
YPTB2626	fabB	3-oxoacyl-[acyl-carrier-protein] synthase I
YPTB2628	YPTB2628	conserved hypothetical protein
YPTB2643	ccmG	thiol:disulfide interchange protein DsbE
YPTB2649	ccmA	putative ABC type heme exporter
YPTB2673	YPTB2673	conserved hypothetical protein
YPTB2701	YPTB2701	putative membrane protein
YPTB2707	gltX	glutamyl-tRNA synthetase
YPTB2709	YPTB2709	putative exported protein
YPTB2712	zipA	putative cell division protein
YPTB2715	ptsH	PTS system
YPTB2724	YPTB2724	conserved hypothetical protein
YPTB2741	YPTB2741	conserved hypothetical protein
YPTB2754	hemF	coproporphyrinogen III oxidase
YPTB2755	YPTB2755	conserved hypothetical protein
YPTB2761	napD	conserved hypothetical protein
YPTB2762	napF	ferredoxin-type protein NapF
YPTB2763	narP	nitrate/nitrite response regulator protein NarP
YPTB2775	dapE	succinyl-diaminopimelate desuccinylase
YPTB2783	dapA	dihydrodipicolinate synthase
YPTB2819	YPTB2819	conserved hypothetical protein
YPTB2822	YPTB2822	putative exported protein
YPTB2828	YPTB2828	hypothetical protein
YPTB2835	YPTB2835	conserved hypothetical protein
YPTB2837	engA	putative GTP-binding protein
YPTB2840	hisS	histidyl-tRNA synthetase
YPTB2841	aarC	putative acetyltransferase
YPTB2845	ndk	nucleoside diphosphate kinase
YPTB2857	YPTB2857	conserved hypothetical protein
YPTB2858	nifU	NifU family protein
YPTB2859	iscS	putative aminotransferase
YPTB2861	YPTB2861	putative SpoU-family rRNA methylase
YPTB2873	nadE	putative glutamine-dependent NAD
YPTB2881	YPTB2881	putative zinc-binding protein
YPTB2886	acpS	holo-[acyl-carrier protein] synthase
YPTB2887	pdxJ	pyridoxal phosphate biosynthetic protein PdxJ
YPTB2891	lepB	signal peptidase I
YPTB2897	rpoE	RNA polymerase sigma E factor
YPTB2915	ybfA	putative membrane protein
YPTB2925	YPTB2925	putative exported protein
YPTB2954	asr	putative acid shock protein
YPTB2964	dnaQ	DNA polymerase III
YPTB2968	mltD	membrane-bound lytic murein transglycosylase D precursor
YPTB2978	proS	prolyl-tRNA synthetase
YPTB2985	YPTB2985	conserved hypothetical protein
YPTB2987	accA	acetyl-coenzyme A carboxylase carboxyl transferase subunit al...
YPTB2988	dnaE	DNA polymerase III
YPTB2990	lpxB	lipid-A-disaccharide synthase
YPTB2991	lpxA	acyl-[acyl-carrier-protein]--UDP-N-acetylglucosam ine O-acyl...
YPTB2992	fabZ	(3R)-hydroxymyristoyl-(acyl carrier protein) dehydratase
YPTB2993	lpxD	UDP-3-o-[3-hydroxymyristoyl] glucosamine N-acyltransferase
YPTB2997	cdsA	phosphatidate cytidylyltransferase
YPTB2998	uppS	undecaprenyl pyrophosphate synthetase
YPTB2999	dxr	1-deoxy-D-xylulose 5-phosphate reductoisomerase
YPTB3000	frr	ribosome recycling factor
YPTB3001	pyrH	uridylate kinase
YPTB3002	tsf	elongation factor EF-Ts
YPTB3003	rpsB	30S ribosomal protein S2
YPTB3006	dapD	prolipoprotein diacylglyceryl transferase
YPTB3034	lgt	Conserved hypothetical protein
YPTB3067	YPTB3067	DeoR-family regulatory protein
YPTB3075	YPTB3075	PTS system
YPTB3081	YPTB3081	putative acetylglucosamine-6-phosphate deacetylase
YPTB3082	YPTB3082	putative MFS superfamily hexuronate transporter
YPTB3092	YPTB3092	ABC sugar transporter
YPTB3102	YPTB3102	hypothetical protein
YPTB3109	YPTB3109	Putative DNA binding (HTH) protein.
YPTB3123	YPTB3123	Putative DNA binding protein
YPTB3125	YPTB3125	lysyl-tRNA synthetase
YPTB3163	lysS	Peptide chain release factor 2
YPTB3164	YPTB3164	glycine cleavage system H protein.
YPTB3181	gcsH	Putative monooxygenase
YPTB3183	visC	Putative Methenyl-THF synthetase-family protein (MTHFS).
YPTB3188	YPTB3188	Fructose-bisphosphate aldolase class II
YPTB3195	fbaA	phosphoglycerate kinase
YPTB3196	pgk	Putative S-adenosylmethionine synthetase.
YPTB3203	metK	Putative endonuclease involved in recombination.
YPTB3209	YPTB3209	Conserved hypothetical protein
YPTB3222	YPTB3222	Conserved hypothetical protein
YPTB3227	YPTB3227	Insertion sequence protein
YPTB3236	insA	Conserved hypothetical protein.
YPTB3247	YPTB3247	Putative PAL/OmpA-family membrane protein.
YPTB3248	YPTB3248	Possibly conserved membrane protein
YPTB3249	YPTB3249	putative exported protein
YPTB3260	YPTB3260	LacI-family regulatory protein.
YPTB3270	YPTB3270	Conserved hypothetical protein
YPTB3294	YPTB3294	Hypothetical protein
YPTB3323	YPTB3323	Putative flagellar regulatory protein.
YPTB3342	YPTB3342	possible flagellar hook-basal body complex protein
YPTB3349	fliE	Putative flagellar assembly/export protein
YPTB3354	fliQ	Putative acyltransferase (LPAAT)
YPTB3391	plsC	DNA topoisomerase IV subunit A
YPTB3392	parC	topoisomerase IV subunit B
YPTB3395	parE	Conserved hypothetical protein
YPTB3404	ribB	putative dihydroneopterin aldolase
YPTB3405	YPTB3405	Putative membrane protein
YPTB3413	folB	putative O-sialoglycoprotein endopeptidase (glycoprotease)
YPTB3414	YPTB3414	30S ribosomal protein S21
YPTB3415	gcp	DNA primase
YPTB3416	rpsU	RNA polymerase sigma factor RpoD
YPTB3417	dnaG	hypothetical protein
YPTB3418	rpoD	hypothetical protein
YPTB3421	YPTB3421	ABC sugar transporter
YPTB3434	YPTB3434	UDP-N-acetylglucosamine 1-carboxyvinyltransferase
YPTB3442	YPTB3442	Putative exported protein
YPTB3513	murA	Conserved hypothetical protein
YPTB3523	yrbK	Probable ABC transporter ATP-binding protein
YPTB3524	YPTB3524	Putative phosphocarrier protein HPR family
YPTB3525	yhbG	putative ribonuclease
YPTB3530	ptsO	rod shape-determining protein MreD
YPTB3544	YPTB3544	rod shape-determining protein MreC
YPTB3563	mreD	rod shape-determining protein MreB
YPTB3564	mreC	biotin carboxyl carrier protein of acetyl-CoA carboxylase
YPTB3565	mreB	biotin carboxylase
YPTB3571	accB	DNA-binding protein Fis
YPTB3572	accC	putative transcriptional regulatory protein
YPTB3577	fiS	conserved hypothetical protein
YPTB3618	YPTB3618	polypeptide deformylase
YPTB3661	YPTB3661	peptide deformylase
YPTB3665	def	DNA-directed RNA polymerase alpha chain
YPTB3672	rplQ	30S ribosomal protein S4
YPTB3673	rpoA	30S ribosomal protein S11
YPTB3674	rpsD	30S ribosomal protein S13
YPTB3675	rpsK	preprotein translocase SecY subunit
YPTB3676	rpsM	50S ribosomal protein L15
YPTB3678	secY	50S ribosomal protein L30
YPTB3679	rplO	30S ribosomal protein S5
YPTB3680	rpmD	50S ribosomal protein L18
YPTB3681	rpsE	50S ribosomal protein L6
YPTB3682	rplR	30S ribosomal protein S8
YPTB3683	rplF	30S ribosomal protein S14
YPTB3684	rpsH	50S ribosomal protein L5
YPTB3685	rpsN	50S ribosomal protein L24
YPTB3686	rplE	50S ribosomal protein L14
YPTB3687	rplX	30S ribosomal protein S17
YPTB3688	rplN	50S ribosomal protein L29
YPTB3689	rpsQ	30S ribosomal protein S3
YPTB3690	rpmC	50S ribosomal protein L22
YPTB3692	rpsC	30S ribosomal protein S19
YPTB3693	rplV	50S ribosomal protein l2
YPTB3694	rpsS	50S ribosomal protein L23
YPTB3695	rplB	50S ribosomal protein L4
YPTB3696	rplW	50S ribosomal protein L3
YPTB3697	rplD	30S ribosomal protein S10
YPTB3698	rplC	30S ribosomal protein S7
YPTB3699	rpS10	30S ribosomal protein S12
YPTB3704	rpsG	conserved hypothetical protein
YPTB3705	rpsl	conserved hypothetical protein
YPTB3707	YPTB3707	tryptophanyl-tRNA synthetase
YPTB3708	YPTB3708	conserved hypothetical protein
YPTB3744	trpS	aspartate semialdehyde dehydrogenase
YPTB3767	feoA	possible MarC family transporter
YPTB3790	asd	conserved hypothetical protein
YPTB3791	yhgN	hypothetical protein
YPTB3794	YPTB3794	glycyl-tRNA synthetase beta subunit
YPTB3833	YPTB3833	hypothetical protein
YPTB3879	YPTB3879	possible type I restriction enzyme (restriction subunit)
YPTB3881	YPTB3881	possible restriction modification enzyme
YPTB3915	glyQ	DNA gyrase subunit B
YPTB3916	glyS	DNA polymerase III
YPTB3940	gyrB	chromosomal replication initiator protein
YPTB3942	dnaN	50S ribosomal protein L34
YPTB3943	dnaA	ribonuclease P protein
YPTB3945	rpmH	Oxa1 family transporter
YPTB3946	rnpA	conserved hypothetical protein
YPTB3948	yidC	phosphate transport regulatory protein
YPTB3950	YPTB3950
YPTB3959	phoU
