# Supplementary material for: High-throughput analysis of Yersinia pseudotuberculosis gene essentiality in optimised in vitro conditions, and implications for the speciation of Yersinia pestis
Source: BMC Microbiol. 2018 May 31;18:46. doi: 10.1186/s12866-018-1189-5 (PMC5984423; doi:10.1186/s12866-018-1189-5)
Supplement: Supplementary file 2 — Table S2. Comparison of Y. pseudotuberculosis In vitro Essential Genes with Published Y. pestis Essential Genes. The essential genes that we identified in Y. pseudotuberculosis were cross-referenced against the published Y. pestis essential genes under matched conditions (Yang et al. [26]). The shared, and unique essential genes of both species are listed. (XLSX 34 kb) [file 12866_2018_1189_MOESM2_ESM.xlsx]

## Sheet: Sheet1
Essential In vitro Genes Common to both Y. pseudotuberculosis and Y. pestis				Unique Y. pseudotuberculosis Essentials			Unique Y. pestis Essentials
Gene Name		Predicted Function		Gene Name	Predicted Function		Gene Name	Predicted Function
YPTB0018	polA	DNA polymerase A		YPTB0225	putative acetyltransferase		YPO0015#dsbA	Thiol:disulfide interchange protein DsbA
YPTB0019	YPTB0019	conserved hypothetical protein		YPTB0245	conserved hypothetical protein		YPO0024#glnA	Glutamine synthetase
YPTB0044	dut	deoxyuridine 5'-triphosphate nucleotidohydrolase		YPTB0274	pantothenate kinase		YPO0025#-	Possible membrane protein
YPTB0045	dfp	DNA/pantothenate metabolism flavoprotein		YPTB0543	PTS system fructose-like IIB component 1		YPO0036#recG	ATP-dependent DNA helicase RecG
YPTB0047	rpmB	50S ribosomal protein L28		YPTB0573	DNA polymerase III		YPO0038#spoT	(P)ppGpp synthetase II
YPTB0050	coaA	phosphopantetheine adenylyltransferase		YPTB0574	modification of 30S ribosomal subunit protein S18; acetylation of N-terminal alanine		YPO0039#rpoZ	DNA-directed RNA polymerase subunit omega
YPTB0052	kdtA	3-deoxy-D-manno-octulosonic-acid transferase		YPTB0634	NAD-dependent dehydrogenase/carboxylase; pyridoxine phosphate biosynthetic protein PdxJ-PdxA subunit		YPO0040#gmk	Guanylate kinase
YPTB0074	pfkA	6-phosphofructokinase		YPTB0700	conserved hypothetical protein		YPO0051#rpmG	50S ribosomal protein L33
YPTB0081	tpiA	triosephosphate isomerase		YPTB0742	glutamate-1-semialdehyde aminotransferase (aminomutase)		YPO0054#kdtX	Lipopolysaccharide core biosynthesis glycosyl transferase
YPTB0101	priA	primosomal protein n		YPTB0777	putative transposase-like protein		YPO0056#rfa-2	Lipopolysaccharide heptosyltransferase-1
YPTB0126	murI	putative glutamate racemase		YPTB0779	ribose 5-phosphate isomerase B		YPO0057#rfaF	ADP-heptose--LPS heptosyltransferase II
YPTB0163	rep	ATP-dependent DNA helicase Rep		YPTB0813	conserved hypothetical protein		YPO0058#htrM	ADP-L-glycero-D-manno-heptose-6-epimerase
YPTB0166	trxA	thioredoxin 1		YPTB0826	carbon storage regulator		YPO0067#secB	Protein-export protein SecB
YPTB0167	rho	transcription termination factor		YPTB0833	4.5S-RNP protein (ffh)		YPO0068#gpsA	Glycerol-3-phosphate dehydrogenase
YPTB0174	rffC	putative lipopolysaccharide biosynthesis protein		YPTB0844	putative sigma 54 modulation protein		YPO0069#-	Uncharacterized protein
YPTB0178	wecF	probable 4-alpha-L-fucosyltransferase		YPTB0876	methionine salvage pathway enzyme E-2/E-2'		YPO0070#cysE	Serine acetyltransferase
YPTB0183	hemD	uroporphyrinogen-III synthase		YPTB0981	putative ribosomal protein L36		YPO0073#cpxA	Two component sensor kinase
YPTB0190	dapF	diaminopimelate epimerase		YPTB1016	CPA2 family K+/H+ antiporter		YPO0155#rpe	Ribulose-phosphate 3-epimerase
YPTB0221	ftsY	cell division protein		YPTB1028	putative acyl-CoA thioesterase		YPO0175#cap	cAMP-regulatory protein
YPTB0224	rpoH	RNA polymerase sigma-32 factor		YPTB1075	ABC type sugar transporter with fused ATP-binding domains		YPO0202#far	Elongation factor G
YPTB0257	aarF	ubiquinone biosynthesis protein		YPTB1076	ABC type sugar transport system permease protein		YPO0203#tufA	Elongation factor Tu-A
YPTB0262	hemB	delta-aminolevulinic acid dehydratase		YPTB1088	putative cold shock protein		YPO0230#rpmJ	50S ribosomal protein L36 1
YPTB0271	hemG	protoporphyrinogen oxidase		YPTB1153	conserved hypothetical protein		YPO0241#fmt	Methionyl-tRNA formyltransferase
YPTB0272	murB	UDP-N-acetylenolpyruvoylglucosamine reductase		YPTB1175	conserved hypothetical protein		YPO0268#-	Type III secretion system apparatus
YPTB0278	nusG	transcription antitermination protein		YPTB1197	TetR-family regulatory protein		YPO0288#-	Putative exported protein
YPTB0279	rplK	50S ribosomal protein L11		YPTB1203	conserved hypothetical protein		YPO0297#terC	Tellurium resistance protein
YPTB0280	rplA	50S ribosomal protein L1		YPTB1242	hypothetical		YPO0312#b4041	Glycerol-3-phosphate acyltransferase
YPTB0281	rplJ	50S ribosomal protein L10		YPTB1251	putative ecotin precursor		YPO0357#b4151	Fumarate reductase subunit D
YPTB0282	rplL	50S ribosomal protein L7/L12		YPTB1293	conserved hypothetical protein		YPO0361#-	Putative membrane protein
YPTB0284	rpoC	DNA-directed RNA polymerase beta chain		YPTB1328	putative Mut family protein		YPO0366#b4162	Oligoribonuclease
YPTB0294	hemE	uroporphyrinogen decarboxylase		YPTB1343	siderophore/cobalamin ABC transporter		YPO0377#-	Putative membrane protein
YPTB0367	ubiA	4-hydroxybenzoate octaprenyltransferase		YPTB1452	conserved hypothetical protein		YPO0389#-	Uncharacterized protein
YPTB0370	lexA	LexA repressor		YPTB1486	putative membrane protein		YPO0395#-	Transposase
YPTB0375	dnaB	replicative DNA helicase		YPTB1487	OmpA family of outer membrane porins		YPO0468#dnaK	Chaperone protein
YPTB0376	alr	alanine racemase (biosynthetic)		YPTB1488	conserved hypothetical protein		YPO0473#-	Uncharacterized protein
YPTB0380	ssb	single-strand binding protein		YPTB1518	putative LysR-family transcriptional regulatory protein		YPO0476a#b0028	Peptidyl-prolyl cis-trans isomerase
YPTB0404	groES	10 kDa chaperonin		YPTB1558	amidotransferase		YPO0478#-	Uncharacterized protein
YPTB0405	groEL	60 kDa chaperonin		YPTB1574	putative membrane protein		YPO0486#folA	Dihydrofolate reductase
YPTB0408	efp	elongation factor P		YPTB1582	putative polysaccharide deacetylase		YPO0494#b0053	Chaperone SurA
YPTB0416	psd	phosphatidylserine decarboxylase proenzyme		YPTB1600	putative signal transducer or MFS Superfamily transporter		YPO0511a#-	Uncharacterized protein
YPTB0417	YPTB0417	conserved hypothetical protein		YPTB1616	conserved hypothetical protein		YPO0542#-	Uncharacterized protein
YPTB0421	YPTB0421	conserved hypothetical protein		YPTB1651	phosphoribosylglycinamide formyltransferase		YPO0561#asmB	UDP-3-O-acyl-N-acetylglucosamine deacetylase
YPTB0437	YPTB0437	hypothetical protein		YPTB1665	flagellar biosynthetic/export protein FlhB		YPO0563#-	Secretion monitor
YPTB0438	rpsF	30S ribosomal protein S6		YPTB1695	flagellar motor switch protein FliN		YPO0564#azi	Protein translocase subunit SecA
YPTB0439	priB	primosomal replication protein n		YPTB1898	hypothetical protein		YPO0568#-	Putative membrane protein
YPTB0440	rpsR	30S ribosomal protein S18		YPTB1925	putative transcription regulatory protein		YPO0571#-	Uncharacterized protein
YPTB0455	ppa	inorganic pyrophosphatase		YPTB1927	probable LysR-family transcriptional regulator		YPO0578#-	Uncharacterized protein
YPTB0463	ispB	octaprenyl-diphosphate synthase		YPTB1939	High-affinity Fe2+/Pb2+ permease		YPO0634#-	Uncharacterized protein
YPTB0464	rplU	50S ribosomal protein L21		YPTB1945	putative thioredoxin		YPO0636#-	Uncharacterized protein
YPTB0465	rpmA	50S ribosomal protein L27		YPTB1946	putative cytochrome		YPO0640#-	Uncharacterized protein
YPTB0467	YPTB0467	putative GTP-binding protein		YPTB1947	putative tellurite resistance protein		YPO0642#-	Uncharacterized protein
YPTB0474	ftsH	cell division protein		YPTB1954	hypothetical protein		YPO0645#rpsU	30S ribosomal protein S21
YPTB0475	folP	dihydropteroate synthase		YPTB1969	conserved hypothetical protein		YPO0650#cca	Multifunctional CCA protein
YPTB0476	mrsA	probable phosphoglucomutase/phosphomannomutase		YPTB1975	putative dehydrogenase		YPO0654#rfaE	Bifunctional protein
YPTB0480	infB	translation initiation factor IF2-2		YPTB1983	putative sugar-phosphate isomerase		YPO0657#-	Uncharacterized protein
YPTB0481	rbfA	ribosome-binding factor A		YPTB1998	conserved hypothetical protein		YPO0673#sufI	Cell division protein FtsP
YPTB0483	rspO	30S ribosomal protein S15		YPTB2007	putative membrane protein		YPO0782#-	Putative membrane protein
YPTB0506	YPTB0506	conserved hypothetical protein		YPTB2013	possible ABC transporter		YPO0788#-	Uncharacterized protein
YPTB0529	valS	valine tRNA synthetase		YPTB2019	conserved hypothetical protein		YPO0915#rpiA	Ribose-5-phosphate isomerase A 1
YPTB0533	yjgQ	putative membrane protein		YPTB2020	conserved hypothetical protein		YPO0935#gsh-II	Glutathione synthetase
YPTB0612	dnaJ	heat shock protein		YPTB2021	putative lipoprotein		YPO0942#proC	Pyrroline-5-carboxylate reductase
YPTB0615	rpsT	30S ribosomal subunit protein S20		YPTB2030	conserved hypothetical protein		YPO1051#-	Protease RseP
YPTB0616	ribF	flavokinase and FAD synthetase (includes: riboflavin kinase and FMN adenyltransferase)		YPTB2050	KHG/KDPG aldolase		YPO1081#dasF	Ribonuclease HI
YPTB0617	ileS	isoleucine tRNA synthetase		YPTB2052	DMT Superfamily drug efflux pump		YPO1103#-	UPF0125 protein
YPTB0618	lspA	prolipoprotein signal peptidase (SPase II)		YPTB2062	conserved hypothetical protein		YPO1108#gltA	Citrate synthase
YPTB0620	lytB	regulates the activity of guanosine 3'		YPTB2064	putative fumarylacetoacetate hydrolase family protein		YPO1109#cybA	Succinate dehydrogenase cytochrome b-556 subunit
YPTB0622	dapB	dihydrodipicolinate reductase		YPTB2065	conserved hypothetical protein		YPO1110#sdhD	Succinate dehydrogenase hydrophobic membrane anchor subunit
YPTB0636	imp	organic solvent tolerance		YPTB2084	conserved hypothetical protein		YPO1111#sdhA	Succinate dehydrogenase flavoprotein subunit
YPTB0680	mraW	S-adenosyl-dependent methyl transferase		YPTB2089	putative nitroreductase		YPO1112#sdhB	Succinate dehydrogenase iron-sulfur subunit
YPTB0681	ftsL	cell division protein; ingrowth of wall at septum		YPTB2092	putative exported protein		YPO1113#sucA	2-oxoglutarate dehydrogenase E1 component
YPTB0682	ftsI	division specific transpeptidase		YPTB2094	exodeoxyribonuclease III		YPO1115#b0728	Succinate--CoA ligase [ADP-forming] subunit beta
YPTB0683	murE	UDP-N-acetylmuramoylalanyl-D-glutamate 2		YPTB2108	ABC oligopeptide transporter		YPO1116#sucD	Succinate--CoA ligase [ADP-forming] subunit alpha
YPTB0684	murF	D-alanine:D-alanine-adding enzyme		YPTB2118	putative acyl-CoA thioester hydrolase		YPO1215#pufX	Ubiquinone biosynthesis O-methyltransferase
YPTB0685	mraY	phospho-N-acetylmuramoyl-pentapeptide transferase		YPTB2131	hypothetical protein		YPO1374#trxB	Thioredoxin reductase
YPTB0686	murD	UDP-N-acetylmuramoylalanine-D-glutamate ligase		YPTB2132	hypothetical protein		YPO1392#rpsA	30S ribosomal protein S1
YPTB0687	ftsW	cell division membrane protein FtsW		YPTB2135	putative RNA pseudouridylate synthase-family protein		YPO1395#msbA	Lipid A export ATP-binding/permease protein MsbA
YPTB0688	murG	UDP-N-acetylglucosamine:N-acetylmuramyl-(pentapep tide) pyrophosphoryl-undecaprenol N-acetylglucosamine transferase		YPTB2137	putative short chain dehydrogenase		YPO1396#lpxK	Tetraacyldisaccharide 4'-kinase
YPTB0690	ddlB	D-alanine-D-alanine ligase B		YPTB2139	conserved hypothetical protein		YPO1412#asnS	Asparagine--tRNA ligase
YPTB0691	ftsQ	cell division protein; ingrowth of wall at septum		YPTB2146	putative membrane protein		YPO1423a#rmf	Ribosome modulation factor
YPTB0692	ftsA	cell division protein FtsA		YPTB2148	conserved hypothetical protein		YPO1568#-	Uncharacterized protein
YPTB0693	ftsZ	tubulin-like GTP-binding protein and GTPase		YPTB2151	osmotically inducible lipoprotein B precursor		YPO1585#-	Uncharacterized protein
YPTB0695	YPTB0695	conserved hypothetical protein		YPTB2154	putative transaldolase		YPO1596#plsX	Phosphate acyltransferase
YPTB0702	coaE	conserved hypothetical protein		YPTB2155	conserved hypothetical protein		YPO1612#ycfL	Putative lipoprotein
YPTB0724	yadF	putative carbonic anhydrase		YPTB2157	exoribonuclease II		YPO1638#asuE	tRNA-specific 2-thiouridylase MnmA
YPTB0744	yadR	conserved hypothetical protein		YPTB2167	putative membrane protein		YPO1641#icd	Isocitrate dehydrogenase
YPTB0754	pyrG	CTP synthetase		YPTB2168	putative membrane protein		YPO1705#prc	Tail-specific protease
YPTB0755	eno	enolase		YPTB2179	putative membrane protein		YPO1774#-	UPF0181 protein
YPTB0762	YPTB0762	conserved hypothetical protein		YPTB2198	(AF335466) unknown [Yersinia pseudotuberculosis]		YPO1817#-	Uncharacterized protein
YPTB0769	ygbQ	conserved hypothetical protein		YPTB2201	sodium-proton antiporter		YPO1832#-	Uncharacterized protein
YPTB0770	ispD	4-diphosphocytidyl-2C-methyl-D-erythritol synthase		YPTB2204	putative ABC transporter		YPO1897#-	Uncharacterized protein
YPTB0823	recA	DNA strand exchange and recombination protein with protease and nuclease activity		YPTB2221	putative methylated-DNA--protein-cysteine methyltransferase		YPO1961#-	Putative membrane protein
YPTB0825	alaS	alanyl-tRNA synthetase		YPTB2223	fumarate and nitrate reduction regulatory protein		YPO2020#-	Uncharacterized protein
YPTB0834	rpsP	30S ribosomal subunit protein S16		YPTB2224	NAD(P) transhydrogenase subunit beta		YPO2059#znuB	High-affinity zinc uptake system membrane protein
YPTB0835	rimM	16S rRNA processing protein		YPTB2228	APC family arginine/ornithine antiporter		YPO2060#znuC	Zinc import ATP-binding protein ZnuC
YPTB0836	trmD	tRNA (guanine-7-)-methyltransferase		YPTB2237	acid shock protein		YPO2125#-	Putative phage regulatory protein
YPTB0837	rplS	50S ribosomal subunit protein L19		YPTB2242	acyl carrier protein phosphodiesterase		YPO2240#-	Electron transport complex subunit E
YPTB0845	yfiO	putative lipoprotein		YPTB2267	possible phage shock protein		YPO2241#-	Electron transport complex subunit G
YPTB0850	pssA	CDP-diacylglycerol-serine O-phosphatidyltransferase		YPTB2271	ABC transporter		YPO2242#-	Electron transport complex subunit D
YPTB0930	secD	preprotein translocase		YPTB2287	putative lipoprotein		YPO2244#-	Electron transport complex subunit C
YPTB0934	ribD	bifunctional pyrimidine deaminase/reductase in pathway of riboflavin synthesis		YPTB2289	putative aldo/keto reductase		YPO2245#-	Electron transport complex subunit B
YPTB0935	ribH	riboflavin synthase		YPTB2295	lactoylglutathione lyase		YPO2349#pspC	Phage shock protein
YPTB0939	dxs	1-deoxyxylulose-5-phosphate synthase; flavoprotein		YPTB2299	superoxide dismutase [Fe]		YPO2354#-	Uncharacterized protein
YPTB0940	ispA	geranyltranstransferase (farnesyldiphosphate synthase)		YPTB2300	purine nucleotide synthesis repressor		YPO2356#sapB	Peptide transport system permease protein
YPTB0942	YPTB0942	hypothetical protein		YPTB2301	LysR-family transcriptional regulatory protein		YPO2357#sapC	Peptide transport system permease protein
YPTB0962	hupB	DNA-binding protein HU-beta		YPTB2309	conserved hypothetical protein		YPO2363#-	Uncharacterized protein
YPTB0992	dnaX	DNA polymerase III		YPTB2324	putative membrane protein		YPO2405#-	Uncharacterized protein
YPTB0996	adk	adenylate kinase		YPTB2325	putative membrane protein		YPO2462#-	Uncharacterized protein
YPTB0997	hemH	ferrochelatase		YPTB2343	conserved hypothetical protein		YPO2463#-	Uncharacterized protein
YPTB1033	YPTB1033	UDP-2		YPTB2354	conserved hypothetical protein		YPO2464#-	Uncharacterized protein
YPTB1034	ppiB	peptidyl-prolyl cis-trans isomerase B		YPTB2396	chemotaxis protein CheZ		YPO2465#-	Uncharacterized protein
YPTB1035	cysS	cysteinyl-tRNA synthetase		YPTB2397	chemotaxis protein CheY		YPO2485#-	Uncharacterized protein
YPTB1036	YPTB1036	conserved hypothetical protein		YPTB2425	conserved hypothetical protein		YPO2543#nuoN	NADH-quinone oxidoreductase subunit N
YPTB1096	rodA	rod shape-determining protein		YPTB2436	conserved hypothetical protein		YPO2544#nuoM	NADH dehydrogenase I chain M
YPTB1099	YPTB1099	conserved hypothetical protein		YPTB2483	DNA-damage-inducible protein I		YPO2545#nuoL	NADH dehydrogenase I chain L
YPTB1101	holA	DNA polymerase III		YPTB2489	putative membrane protein		YPO2546#nuoK	NADH-quinone oxidoreductase subunit K
YPTB1102	rlpB	rare lipoprotein B precursor		YPTB2496	hypothetical		YPO2547#nuoJ	NADH dehydrogenase I chain J
YPTB1103	leuS	leucyl-tRNA synthetase		YPTB2503	conserved hypothetical protein		YPO2549#nuoH	NADH-quinone oxidoreductase subunit H
YPTB1109	cutE	putative apolipoprotein N-acyltransferase		YPTB2525	conserved hypothetical protein		YPO2550#nuoG	NADH-quinone oxidoreductase subunit G
YPTB1121	glnS	glutaminyl-tRNA synthetase		YPTB2533	putativeLlysR-family transcriptional regulatory protein		YPO2551#nuoF	NADH-quinone oxidoreductase subunit F
YPTB1125	fldA	flavodoxin 1		YPTB2537	ABC transporter		YPO2553#nuoD	NADH-quinone oxidoreductase subunit C/D
YPTB1135	smpB	SsrA-binding protein (small protein B)		YPTB2549	ABC glutamine transporter		YPO2554#nuoB	NADH-quinone oxidoreductase subunit B
YPTB1140	YPTB1140	NAD+ kinase		YPTB2554	putative exported protein		YPO2555#nuoA	NADH-quinone oxidoreductase subunit A
YPTB1141	GrpE	heat shock protein GrpE		YPTB2573	conserved hypothetical protein		YPO2598#lip	Lipoyl synthase
YPTB1156	tolQ	TolQ colicin import protein		YPTB2601	PTS system		YPO2604#mrdA	Penicillin-binding protein 2
YPTB1157	tolR	TolR colicin import membrane protein		YPTB2614	putative membrane protein		YPO2712#mclA	Anti-sigma-E factor RseA
YPTB1158	tolA	TolA colicin import membrane protein		YPTB2643	thiol:disulfide interchange protein DsbE		YPO2719#era	GTPase Era
YPTB1159	tolB	TolB colicin import protein		YPTB2649	putative ABC type heme exporter		YPO2824#ads	Bifunctional protein FolD
YPTB1160	pal	peptidoglycan-associated lipoprotein Pal		YPTB2673	conserved hypothetical protein		YPO2890#-	Uncharacterized protein
YPTB1256	gyrA	DNA gyrase subunit A		YPTB2709	putative exported protein		YPO2897#-	HTH-type transcriptional regulator IscR
YPTB1258	rcsB	capsule synthesis two component response regulator component B		YPTB2724	conserved hypothetical protein		YPO2989#dnaL	DNA ligase
YPTB1297	YPTB1297	conserved hypothetical protein		YPTB2741	conserved hypothetical protein		YPO2994#ptsI	Phosphoenolpyruvate-protein phosphotransferase
YPTB1299	rplY	50S ribosomal protein L25		YPTB2754	coproporphyrinogen III oxidase		YPO2995#crr	PTS system, glucose-specific IIA component
YPTB1395	infA	translation initiation factor IF-1		YPTB2755	conserved hypothetical protein		YPO3123#apt	Adenine phosphoribosyltransferase
YPTB1402	lolA	putative outer-membrane lipoproteins carrier protein		YPTB2761	conserved hypothetical protein		YPO3155#capR	Lon protease
YPTB1404	serS	seryl-tRNA synthetase		YPTB2762	ferredoxin-type protein NapF		YPO3166#cyoC	Cytochrome O ubiquinol oxidase subunit III
YPTB1418	ihfB	integration host factor beta-subunit		YPTB2763	nitrate/nitrite response regulator protein NarP		YPO3167#cyoD	Cytochrome O ubiquinol oxidase subunit CyoD
YPTB1424	YPTB1424	conserved hypothetical protein		YPTB2819	conserved hypothetical protein		YPO3175#xseB	Exodeoxyribonuclease 7 small subunit
YPTB1425	kdsB	putative 3-deoxy-manno-octulosonate cytidylyltransferase		YPTB2822	putative exported protein		YPO3180#thiL	Thiamine-monophosphate kinase
YPTB1428	mukF	putative killing factor protein		YPTB2828	hypothetical protein		YPO3190#yajC	Putative membrane protein
YPTB1429	mukE	killing protein suppressor		YPTB2840	histidyl-tRNA synthetase		YPO3196#-	Uncharacterized protein
YPTB1430	mukB	cell division protein		YPTB2845	nucleoside diphosphate kinase		YPO3234#apbE	FAD:protein FMN transferase
YPTB1447	YPTB1447	hypothetical protein		YPTB2858	NifU family protein		YPO3243#gmhA	Phosphoheptose isomerase
YPTB1450	fabA	3-hydroxydecanoyl-[acyl-carrier-protein] dehydratase		YPTB2861	putative SpoU-family rRNA methylase		YPO3260#-	Uncharacterized protein
YPTB1465	YPTB1465	putative sulfite reductase subunit protein		YPTB2925	putative exported protein		YPO3301#b2688	Glutamate--cysteine ligase
YPTB1520	folE	GTP cyclohydrolase I		YPTB2954	putative acid shock protein		YPO3356#nlpD	Lipoprotein
YPTB1534	metG	methionyl-tRNA synthetase		YPTB2968	membrane-bound lytic murein transglycosylase D precursor		YPO3360#b2746	2-C-methyl-D-erythritol 2,4-cyclodiphosphate synthase
YPTB1692	fliQ	flagellar biosynthetic protein FliQ		YPTB3075	DeoR-family regulatory protein		YPO3379#-	Uncharacterized protein
YPTB1694	fliO	possible flagellar protein FliO		YPTB3081	PTS system		YPO3384#mtn	5'-methylthioadenosine/S-adenosylhomocysteine nucleosidase
YPTB1999	pth	peptidyl-tRNA hydrolase		YPTB3082	putative acetylglucosamine-6-phosphate deacetylase		YPO3415#acnB	Aconitate hydratase B
YPTB2000	YPTB2000	putative membrane protein		YPTB3092	putative MFS superfamily hexuronate transporter		YPO3418#aceF	Acetyltransferase component of pyruvate dehydrogenase complex
YPTB2001	prsA	ribose-phosphate pyrophosphokinase		YPTB3102	ABC sugar transporter		YPO3419#aceE	Pyruvate dehydrogenase E1 component
YPTB2002	ipk	putative 4-diphosphocytidyl-2-C-methyl-D-erythritol kinase		YPTB3109	hypothetical protein		YPO3440#-	Putative membrane protein
YPTB2003	YPTB2003	putative lipoprotein		YPTB3123	Putative DNA binding (HTH) protein.		YPO3486#-	Uncharacterized protein
YPTB2004	hemA	glutamyl-tRNA reductase		YPTB3125	Putative DNA binding protein		YPO3488#csdA	ATP-dependent RNA helicase DeaD
YPTB2005	prfA	peptide chain release factor RF-1		YPTB3181	glycine cleavage system H protein.		YPO3494#p35	tRNA pseudouridine synthase B
YPTB2009	kdsA	2-dehydro-3-deoxyphosphooctonate aldolase		YPTB3188	Putative Methenyl-THF synthetase-family protein (MTHFS).		YPO3497#nusA	Transcription termination/antitermination protein NusA
YPTB2026	mviN	virulence factor mviN		YPTB3222	Conserved hypothetical protein		YPO3499#secG	Protein-export membrane protein
YPTB2029	argS	arginyl-tRNA synthetase		YPTB3227	Conserved hypothetical protein		YPO3515#-	Putative exported protein
YPTB2036	aspS	aspartyl-tRNA synthetase		YPTB3236	Insertion sequence protein		YPO3516#mdh	Malate dehydrogenase
YPTB2039	ruvC	crossover junction endodeoxyribonuclease		YPTB3247	Conserved hypothetical protein.		YPO3536#rplI	50S ribosomal protein L9
YPTB2055	YPTB2055	conserved hypothetical protein		YPTB3248	Putative PAL/OmpA-family membrane protein.		YPO3549#-	UPF0102 protein YPO3549/y0119/YP_3803
YPTB2059	minE	cell division topological specificity factor		YPTB3249	Possibly conserved membrane protein		YPO3550#-	DnaA initiator-associating protein DiaA
YPTB2101	hns	DNA-binding protein Hns		YPTB3260	putative exported protein		YPO3561#pog	Putative stringent starvation protein A
YPTB2119	ispZ	putative intracellular septation protein		YPTB3270	LacI-family regulatory protein.		YPO3562#rpsI	30S ribosomal protein S9
YPTB2122	YPTB2122	hypothetical protein		YPTB3294	Conserved hypothetical protein		YPO3563#rplM	50S ribosomal protein L13
YPTB2140	topA	DNA topoisomerase I		YPTB3323	Hypothetical protein		YPO3564#-	Cell division protein ZapE
YPTB2144	ribA	GTP cyclohydrolase II		YPTB3342	Putative flagellar regulatory protein.		YPO3568#degS	Protease
YPTB2147	YPTB2147	conserved hypothetical protein		YPTB3349	possible flagellar hook-basal body complex protein		YPO3577#-	Arabinose 5-phosphate isomerase KdsD
YPTB2246	YPTB2246	putative lipoprotein		YPTB3354	Putative flagellar assembly/export protein		YPO3582#glnF	RNA polymerase sigma-54 factor
YPTB2263	YPTB2263	conserved hypothetical protein		YPTB3405	Conserved hypothetical protein		YPO3585#ptsN	Nitrogen regulatory IIA protein
YPTB2269	pspB	phage shock protein B		YPTB3414	Putative membrane protein		YPO3590#-	Uncharacterized protein
YPTB2275	sapD	ABC peptide transporter		YPTB3416	30S ribosomal protein S21		YPO3592A#-	Insertion element IS1661
YPTB2283	tyrS	tyrosyl-tRNA synthetase		YPTB3421	hypothetical protein		YPO3616#-	Uncharacterized protein
YPTB2304	ribE	riboflavin synthase alpha chain		YPTB3434	hypothetical protein		YPO3645#-	Uncharacterized protein
YPTB2335	ihfA	integration host factor alpha-subunit		YPTB3442	ABC sugar transporter		YPO3718#pgi	Glucose-6-phosphate isomerase
YPTB2336	pheT	phenylalanyl-tRNA synthetase beta chain		YPTB3530	Putative phosphocarrier protein HPR family		YPO3731#hupA	DNA-binding protein HU-alpha
YPTB2337	pheS	phenylalanyl-tRNA synthetase alpha chain		YPTB3544	putative ribonuclease		YPO3744#-	Uncharacterized protein
YPTB2339	rplT	50S ribosomal protein L20		YPTB3618	putative transcriptional regulatory protein		YPO3747#groN	DNA-directed RNA polymerase subunit beta
YPTB2340	rpmI	50S ribosomal protein L35		YPTB3682	50S ribosomal protein L6		YPO3753#prlG	Protein translocase subunit
YPTB2341	infC	translation initiation factor IF-3		YPTB3767	conserved hypothetical protein		YPO3762#trkH	Trk system potassium uptake protein
YPTB2342	thrS	threonyl-tRNA synthetase		YPTB3791	possible MarC family transporter		YPO3768#fadI	NAD(P)H-flavin reductase
YPTB2389	YPTB2389	conserved hypothetical protein		YPTB3794	conserved hypothetical protein		YPO3776#mttB	Sec-independent protein translocase protein TatC
YPTB2440	lolE	ABC tranporter/lipoprotein releasing system		YRBK	Putative exported protein		YPO3778#b3836	Sec-independent protein translocase protein TatA
YPTB2441	lolD	ABC transporter/lipoprotein releasing system		ZIPA	putative cell division protein		YPO3780#-	Uncharacterized protein
YPTB2442	lolC	ABC transporter/lipoprotein releasing system					YPO3843#xerC	Tyrosine recombinase XerC
YPTB2465	holB	DNA polymerase III					YPO3844#-	Uncharacterized protein
YPTB2466	tmk	thymidylate kinase					YPO3848#cya	Adenylate cyclase
YPTB2470	acpP	acyl carrier protein					YPO3849#hemC	Porphobilinogen deaminase
YPTB2471	fabG	3-oxoacyl-[acyl-carrier protein] reductase					YPO3855#rffM	UDP-N-acetyl-D-mannosaminuronic acid transferase
YPTB2472	fabD	malonyl CoA-acyl carrier protein transacylase					YPO3857#-	TDP-N-acetylfucosamine:lipid II N-acetylfucosaminyltransferase
YPTB2473	fabH	3-oxoacyl-[acyl-carrier-protein] synthase III					YPO3859#b3791	dTDP-4-amino-4,6-dideoxygalactose transaminase
YPTB2526	YPTB2526	conserved hypothetical protein					YPO3863#b3787	UDP-N-acetyl-D-mannosamine dehydrogenase
YPTB2611	ubiX	probable 3-octaprenyl-4-hydroxybenzoate carboxy-lyase					YPO3903#-	Uncharacterized protein
YPTB2615	folC	dihydrofolate synthase / folylpolyglutamate synthase					YPO3996#yhjK	Putative membrane protein
YPTB2616	accD	acetyl-coenzyme A carboxylase carboxyl transferase subunit beta					YPO4122#atpG	ATP synthase gamma chain
YPTB2626	fabB	3-oxoacyl-[acyl-carrier-protein] synthase I					YPO4123#atpA	ATP synthase subunit alpha
YPTB2628	YPTB2628	conserved hypothetical protein					YPO4124#atpH	ATP synthase subunit delta
YPTB2701	YPTB2701	putative membrane protein					YPO4125#atpF	ATP synthase subunit b
YPTB2707	gltX	glutamyl-tRNA synthetase					YPO4126#atpE	ATP synthase subunit c
YPTB2712	zipA	putative cell division protein					YPO4127#atpB	ATP synthase subunit a
YPTB2715	ptsH	PTS system
YPTB2775	dapE	succinyl-diaminopimelate desuccinylase
YPTB2783	dapA	dihydrodipicolinate synthase
YPTB2835	YPTB2835	conserved hypothetical protein
YPTB2837	engA	putative GTP-binding protein
YPTB2841	aarC	putative acetyltransferase
YPTB2857	YPTB2857	conserved hypothetical protein
YPTB2859	iscS	putative aminotransferase
YPTB2873	nadE	putative glutamine-dependent NAD
YPTB2881	YPTB2881	putative zinc-binding protein
YPTB2886	acpS	holo-[acyl-carrier protein] synthase
YPTB2887	pdxJ	pyridoxal phosphate biosynthetic protein PdxJ
YPTB2891	lepB	signal peptidase I
YPTB2897	rpoE	RNA polymerase sigma E factor
YPTB2915	ybfA	putative membrane protein
YPTB2964	dnaQ	DNA polymerase III
YPTB2978	proS	prolyl-tRNA synthetase
YPTB2985	YPTB2985	conserved hypothetical protein
YPTB2987	accA	acetyl-coenzyme A carboxylase carboxyl transferase subunit al...
YPTB2988	dnaE	DNA polymerase III
YPTB2990	lpxB	lipid-A-disaccharide synthase
YPTB2991	lpxA	acyl-[acyl-carrier-protein]--UDP-N-acetylglucosam ine O-acyl...
YPTB2992	fabZ	(3R)-hydroxymyristoyl-(acyl carrier protein) dehydratase
YPTB2993	lpxD	UDP-3-o-[3-hydroxymyristoyl] glucosamine N-acyltransferase
YPTB2997	cdsA	phosphatidate cytidylyltransferase
YPTB2998	uppS	undecaprenyl pyrophosphate synthetase
YPTB2999	dxr	1-deoxy-D-xylulose 5-phosphate reductoisomerase
YPTB3000	frr	ribosome recycling factor
YPTB3001	pyrH	uridylate kinase
YPTB3002	tsf	elongation factor EF-Ts
YPTB3003	rpsB	30S ribosomal protein S2
YPTB3006	dapD
YPTB3034	lgt	prolipoprotein diacylglyceryl transferase
YPTB3067	YPTB3067	Conserved hypothetical protein
YPTB3163	lysS	lysyl-tRNA synthetase
YPTB3164	YPTB3164	Peptide chain release factor 2
YPTB3183	visC	Putative monooxygenase
YPTB3195	fbaA	Fructose-bisphosphate aldolase class II
YPTB3196	pgk	phosphoglycerate kinase
YPTB3203	metK	Putative S-adenosylmethionine synthetase.
YPTB3209	YPTB3209	Putative endonuclease involved in recombination.
YPTB3391	plsC	Putative acyltransferase (LPAAT)
YPTB3392	parC	DNA topoisomerase IV subunit A
YPTB3395	parE	topoisomerase IV subunit B
YPTB3404	ribB	Conserved hypothetical protein
YPTB3413	folB	Putative membrane protein
YPTB3415	gcp	30S ribosomal protein S21
YPTB3417	dnaG	RNA polymerase sigma factor RpoD
YPTB3418	rpoD	hypothetical protein
YPTB3513	murA	Putative exported protein
YPTB3523	yrbK	Conserved hypothetical protein
YPTB3524	YPTB3524	Probable ABC transporter ATP-binding protein
YPTB3525	yhbG	Putative phosphocarrier protein HPR family
YPTB3563	mreD	rod shape-determining protein MreC
YPTB3564	mreC	rod shape-determining protein MreB
YPTB3565	mreB	biotin carboxyl carrier protein of acetyl-CoA carboxylase
YPTB3571	accB	biotin carboxylase
YPTB3572	accC	DNA-binding protein Fis
YPTB3577	fiS	putative transcriptional regulatory protein
YPTB3661	YPTB3661	Threonylcarbamoyl-AMP synthase
YPTB3665	def	peptide deformylase
YPTB3672	rplQ	DNA-directed RNA polymerase alpha chain
YPTB3673	rpoA	30S ribosomal protein S4
YPTB3674	rpsD	30S ribosomal protein S11
YPTB3675	rpsK	30S ribosomal protein S13
YPTB3676	rpsM	preprotein translocase SecY subunit
YPTB3678	secY	50S ribosomal protein L15
YPTB3679	rplO	50S ribosomal protein L30
YPTB3680	rpmD	30S ribosomal protein S5
YPTB3681	rpsE	50S ribosomal protein L18
YPTB3683	rplF	30S ribosomal protein S8
YPTB3684	rpsH	30S ribosomal protein S14
YPTB3685	rpsN	50S ribosomal protein L5
YPTB3686	rplE	50S ribosomal protein L24
YPTB3687	rplX	50S ribosomal protein L14
YPTB3688	rplN	30S ribosomal protein S17
YPTB3689	rpsQ	50S ribosomal protein L29
YPTB3690	rpmC	30S ribosomal protein S3
YPTB3692	rpsC	50S ribosomal protein L22
YPTB3693	rplV	30S ribosomal protein S19
YPTB3694	rpsS	50S ribosomal protein l2
YPTB3695	rplB	50S ribosomal protein L23
YPTB3696	rplW	50S ribosomal protein L4
YPTB3697	rplD	50S ribosomal protein L3
YPTB3698	rplC	30S ribosomal protein S10
YPTB3699	rpS10	30S ribosomal protein S7
YPTB3704	rpsG	30S ribosomal protein S12
YPTB3705	rpsl	conserved hypothetical protein
YPTB3707	YPTB3707	conserved hypothetical protein
YPTB3708	YPTB3708	tryptophanyl-tRNA synthetase
YPTB3744	trpS	conserved hypothetical protein
YPTB3790	asd	possible MarC family transporter
YPTB3915	glyQ	glycyl-tRNA synthetase beta subunit
YPTB3916	glyS	DNA gyrase subunit B
YPTB3940	gyrB	DNA polymerase III
YPTB3942	dnaN	chromosomal replication initiator protein
YPTB3943	dnaA	50S ribosomal protein L34
YPTB3945	rpmH	ribonuclease P protein
YPTB3946	rnpA	Oxa1 family transporter
YPTB3948	yidC	conserved hypothetical protein
YPTB3950	YPTB3950	phosphate transport regulatory protein
YPTB3959	phoU
